# Supplementary material for: Brønsted Acid-Catalyzed Synthesis of 4-Functionalized Tetrahydrocarbazol-1-ones from 1,4-Dicarbonylindole Derivatives
Source: J Org Chem. 2023 Dec 12;89(1):505–20. doi: 10.1021/acs.joc.3c02248 (PMC10777410; doi:10.1021/acs.joc.3c02248)
Supplement: Supplementary file 2 — jo3c02248_si_002.zip [file jo3c02248_si_002.zip]

Archive with 2,613 entries (2,245 files):
- 10a/
- 10a/13C NMR/
- 10a/13C NMR/acqu
- 10a/13C NMR/acqus
- 10a/13C NMR/audita.txt
- 10a/13C NMR/cpdprg2
- 10a/13C NMR/fid
- 10a/13C NMR/format.temp
- 10a/13C NMR/pdata/
- 10a/13C NMR/pdata/1/
- 10a/13C NMR/pdata/1/1i
- 10a/13C NMR/pdata/1/1r
- 10a/13C NMR/pdata/1/auditp.txt
- 10a/13C NMR/pdata/1/outd
- 10a/13C NMR/pdata/1/proc
- 10a/13C NMR/pdata/1/procs
- 10a/13C NMR/pdata/1/thumb.png
- 10a/13C NMR/pdata/1/title
- 10a/13C NMR/pulseprogram
- 10a/13C NMR/scon2
- 10a/13C NMR/shimvalues
- 10a/13C NMR/specpar
- 10a/13C NMR/spnam5
- 10a/13C NMR/spnam8
- 10a/13C NMR/uxnmr.info
- 10a/13C NMR/uxnmr.par
- 10a/13C NMR/vtc_pid_settings
- 10a/1H NMR/
- 10a/1H NMR/acqu
- 10a/1H NMR/acqus
- 10a/1H NMR/audita.txt
- 10a/1H NMR/fid
- 10a/1H NMR/format.temp
- 10a/1H NMR/pdata/
- 10a/1H NMR/pdata/1/
- 10a/1H NMR/pdata/1/1i
- 10a/1H NMR/pdata/1/1r
- 10a/1H NMR/pdata/1/auditp.txt
- 10a/1H NMR/pdata/1/outd
- 10a/1H NMR/pdata/1/proc
- 10a/1H NMR/pdata/1/procs
- 10a/1H NMR/pdata/1/thumb.png
- 10a/1H NMR/pdata/1/title
- 10a/1H NMR/pulseprogram
- 10a/1H NMR/scon2
- 10a/1H NMR/shimvalues
- 10a/1H NMR/specpar
- 10a/1H NMR/topshimreport
- 10a/1H NMR/uxnmr.info
- 10a/1H NMR/uxnmr.par
- 10a/1H NMR/vtc_pid_settings
- 10b/
- 10b/13C NMR/
- 10b/13C NMR/acqu
- 10b/13C NMR/acqus
- 10b/13C NMR/audita.txt
- 10b/13C NMR/cpdprg2
- 10b/13C NMR/fid
- 10b/13C NMR/format.temp
- 10b/13C NMR/pdata/
- 10b/13C NMR/pdata/1/
- 10b/13C NMR/pdata/1/1i
- 10b/13C NMR/pdata/1/1r
- 10b/13C NMR/pdata/1/auditp.txt
- 10b/13C NMR/pdata/1/outd
- 10b/13C NMR/pdata/1/proc
- 10b/13C NMR/pdata/1/procs
- 10b/13C NMR/pdata/1/thumb.png
- 10b/13C NMR/pdata/1/title
- 10b/13C NMR/pulseprogram
- 10b/13C NMR/scon2
- 10b/13C NMR/shimvalues
- 10b/13C NMR/specpar
- 10b/13C NMR/uxnmr.info
- 10b/13C NMR/uxnmr.par
- 10b/13C NMR/vtc_pid_settings
- 10b/1H NMR/
- 10b/1H NMR/acqu
- 10b/1H NMR/acqus
- 10b/1H NMR/audita.txt
- 10b/1H NMR/fid
- 10b/1H NMR/format.temp
- 10b/1H NMR/pdata/
- 10b/1H NMR/pdata/1/
- 10b/1H NMR/pdata/1/1i
- 10b/1H NMR/pdata/1/1r
- 10b/1H NMR/pdata/1/auditp.txt
- 10b/1H NMR/pdata/1/outd
- 10b/1H NMR/pdata/1/proc
- 10b/1H NMR/pdata/1/procs
- 10b/1H NMR/pdata/1/thumb.png
- 10b/1H NMR/pdata/1/title
- 10b/1H NMR/pulseprogram
- 10b/1H NMR/scon2
- 10b/1H NMR/shimvalues
- 10b/1H NMR/specpar
- 10b/1H NMR/topshimreport
- 10b/1H NMR/uxnmr.info
- 10b/1H NMR/uxnmr.par
- 10b/1H NMR/vtc_pid_settings
- 10c/
- 10c/13C NMR/
- 10c/13C NMR/acqu
- 10c/13C NMR/acqus
- 10c/13C NMR/audita.txt
- 10c/13C NMR/cpdprg2
- 10c/13C NMR/fid
- 10c/13C NMR/format.temp
- 10c/13C NMR/pdata/
- 10c/13C NMR/pdata/1/
- 10c/13C NMR/pdata/1/1i
- 10c/13C NMR/pdata/1/1r
- 10c/13C NMR/pdata/1/auditp.txt
- 10c/13C NMR/pdata/1/outd
- 10c/13C NMR/pdata/1/proc
- 10c/13C NMR/pdata/1/procs
- 10c/13C NMR/pdata/1/thumb.png
- 10c/13C NMR/pdata/1/title
- 10c/13C NMR/pulseprogram
- 10c/13C NMR/scon2
- 10c/13C NMR/shimvalues
- 10c/13C NMR/specpar
- 10c/13C NMR/spnam5
- 10c/13C NMR/spnam8
- 10c/13C NMR/uxnmr.info
- 10c/13C NMR/uxnmr.par
- 10c/13C NMR/vtc_pid_settings
- 10c/1H NMR/
- 10c/1H NMR/acqu
- 10c/1H NMR/acqus
- 10c/1H NMR/audita.txt
- 10c/1H NMR/fid
- 10c/1H NMR/format.temp
- 10c/1H NMR/pdata/
- 10c/1H NMR/pdata/1/
- 10c/1H NMR/pdata/1/1i
- 10c/1H NMR/pdata/1/1r
- 10c/1H NMR/pdata/1/auditp.txt
- 10c/1H NMR/pdata/1/outd
- 10c/1H NMR/pdata/1/proc
- 10c/1H NMR/pdata/1/procs
- 10c/1H NMR/pdata/1/thumb.png
- 10c/1H NMR/pdata/1/title
- 10c/1H NMR/pulseprogram
- 10c/1H NMR/scon2
- 10c/1H NMR/shimvalues
- 10c/1H NMR/specpar
- 10c/1H NMR/topshimreport
- 10c/1H NMR/uxnmr.info
- 10c/1H NMR/uxnmr.par
- 10c/1H NMR/vtc_pid_settings
- 10d/
- 10d/13C NMR/
- 10d/13C NMR/acqu
- 10d/13C NMR/acqus
- 10d/13C NMR/audita.txt
- 10d/13C NMR/cpdprg2
- 10d/13C NMR/fid
- 10d/13C NMR/format.temp
- 10d/13C NMR/pdata/
- 10d/13C NMR/pdata/1/
- 10d/13C NMR/pdata/1/1i
- 10d/13C NMR/pdata/1/1r
- 10d/13C NMR/pdata/1/auditp.txt
- 10d/13C NMR/pdata/1/outd
- 10d/13C NMR/pdata/1/proc
- 10d/13C NMR/pdata/1/procs
- 10d/13C NMR/pdata/1/thumb.png
- 10d/13C NMR/pdata/1/title
- 10d/13C NMR/pulseprogram
- 10d/13C NMR/scon2
- 10d/13C NMR/shimvalues
- 10d/13C NMR/specpar
- 10d/13C NMR/uxnmr.info
- 10d/13C NMR/uxnmr.par
- 10d/13C NMR/vtc_pid_settings
- 10d/1H NMR/
- 10d/1H NMR/acqu
- 10d/1H NMR/acqus
- 10d/1H NMR/audita.txt
- 10d/1H NMR/fid
- 10d/1H NMR/format.temp
- 10d/1H NMR/pdata/
- 10d/1H NMR/pdata/1/
- 10d/1H NMR/pdata/1/1i
- 10d/1H NMR/pdata/1/1r
- 10d/1H NMR/pdata/1/auditp.txt
- 10d/1H NMR/pdata/1/outd
- 10d/1H NMR/pdata/1/proc
- 10d/1H NMR/pdata/1/procs
- 10d/1H NMR/pdata/1/thumb.png
- 10d/1H NMR/pdata/1/title
- 10d/1H NMR/pulseprogram
- 10d/1H NMR/scon2
- 10d/1H NMR/shimvalues
- 10d/1H NMR/specpar
- 10d/1H NMR/topshimreport
- 10d/1H NMR/uxnmr.info
- 10d/1H NMR/uxnmr.par
- 10d/1H NMR/vtc_pid_settings
- 10e/
- 10e/13C NMR/
- 10e/13C NMR/acqu
- 10e/13C NMR/acqus
- 10e/13C NMR/audita.txt
- 10e/13C NMR/cpdprg2
- 10e/13C NMR/fid
- 10e/13C NMR/format.temp
- 10e/13C NMR/pdata/
- 10e/13C NMR/pdata/1/
- 10e/13C NMR/pdata/1/1i
- 10e/13C NMR/pdata/1/1r
- 10e/13C NMR/pdata/1/auditp.txt
- 10e/13C NMR/pdata/1/outd
- 10e/13C NMR/pdata/1/proc
- 10e/13C NMR/pdata/1/procs
- 10e/13C NMR/pdata/1/thumb.png
- 10e/13C NMR/pdata/1/title
- 10e/13C NMR/pulseprogram
- 10e/13C NMR/scon2
- 10e/13C NMR/shimvalues
- 10e/13C NMR/specpar
- 10e/13C NMR/uxnmr.info
- 10e/13C NMR/uxnmr.par
- 10e/13C NMR/vtc_pid_settings
- 10e/1H NMR/
- 10e/1H NMR/acqu
- 10e/1H NMR/acqus
- 10e/1H NMR/audita.txt
- 10e/1H NMR/fid
- 10e/1H NMR/format.temp
- 10e/1H NMR/pdata/
- 10e/1H NMR/pdata/1/
- 10e/1H NMR/pdata/1/1i
- 10e/1H NMR/pdata/1/1r
- 10e/1H NMR/pdata/1/auditp.txt
- 10e/1H NMR/pdata/1/outd
- 10e/1H NMR/pdata/1/proc
- 10e/1H NMR/pdata/1/procs
- 10e/1H NMR/pdata/1/thumb.png
- 10e/1H NMR/pdata/1/title
- 10e/1H NMR/pulseprogram
- 10e/1H NMR/scon2
- 10e/1H NMR/shimvalues
- 10e/1H NMR/specpar
- 10e/1H NMR/topshimreport
- 10e/1H NMR/uxnmr.info
- 10e/1H NMR/uxnmr.par
- 10e/1H NMR/vtc_pid_settings
- 10f/
- 10f/13C NMR/
- 10f/13C NMR/acqu
- 10f/13C NMR/acqus
- 10f/13C NMR/audita.txt
- 10f/13C NMR/cpdprg2
- 10f/13C NMR/fid
- 10f/13C NMR/format.temp
- 10f/13C NMR/pdata/
- 10f/13C NMR/pdata/1/
- 10f/13C NMR/pdata/1/1i
- 10f/13C NMR/pdata/1/1r
- 10f/13C NMR/pdata/1/auditp.txt
- 10f/13C NMR/pdata/1/outd
- 10f/13C NMR/pdata/1/proc
- 10f/13C NMR/pdata/1/procs
- 10f/13C NMR/pdata/1/thumb.png
- 10f/13C NMR/pdata/1/title
- 10f/13C NMR/pulseprogram
- 10f/13C NMR/scon2
- 10f/13C NMR/shimvalues
- 10f/13C NMR/specpar
- 10f/13C NMR/spnam5
- 10f/13C NMR/spnam8
- 10f/13C NMR/uxnmr.info
- 10f/13C NMR/uxnmr.par
- 10f/13C NMR/vtc_pid_settings
- 10f/1H NMR/
- 10f/1H NMR/acqu
- 10f/1H NMR/acqus
- 10f/1H NMR/audita.txt
- 10f/1H NMR/fid
- 10f/1H NMR/format.temp
- 10f/1H NMR/pdata/
- 10f/1H NMR/pdata/1/
- 10f/1H NMR/pdata/1/1i
- 10f/1H NMR/pdata/1/1r
- 10f/1H NMR/pdata/1/auditp.txt
- 10f/1H NMR/pdata/1/outd
- 10f/1H NMR/pdata/1/proc
- 10f/1H NMR/pdata/1/procs
- 10f/1H NMR/pdata/1/thumb.png
- 10f/1H NMR/pdata/1/title
- 10f/1H NMR/pulseprogram
- 10f/1H NMR/scon2
- 10f/1H NMR/shimvalues
- 10f/1H NMR/specpar
- 10f/1H NMR/topshimreport
- 10f/1H NMR/uxnmr.info
- 10f/1H NMR/uxnmr.par
- 10f/1H NMR/vtc_pid_settings
[truncated: 2,313 more entries]
