# Supplementary material for: Brønsted Acid-Catalyzed Synthesis of 4-Functionalized Tetrahydrocarbazol-1-ones from 1,4-Dicarbonylindole Derivatives
Source: J Org Chem. 2023 Dec 12;89(1):505–20. doi: 10.1021/acs.joc.3c02248 (PMC10777410; doi:10.1021/acs.joc.3c02248)
Supplement: Supplementary file 2 — jo3c02248_si_002.zip [file jo3c02248_si_002.zip › 10a/13C NMR/pdata/1/auditp.txt]

##TITLE= Audit trail, TopSpin 3.6.4
##JCAMPDX= 5.01
##ORIGIN= Bruker BioSpin GmbH
##OWNER= QO-3
$$ C:\RMN Usuarios\QO-3\Sara/sg-471-f1/2/pdata/1/auditp.txt
##AUDIT TRAIL=  $$ (NUMBER, WHEN, WHO, WHERE, PROCESS, VERSION, WHAT)
(   1,<2022-09-15 09:45:38.320 +0200>,<QO-3>,<fosforo>,<go4>,<TopSpin 3.6.4>,
      <acquisition in progress>)
(   2,<2022-09-15 09:48:26.223 +0200>,<QO-3>,<fosforo>,<proc1d>,<TopSpin 3.6.4>,
      <Start of raw data processing
       ft ME_mod = 2 NCOEF = 4096 LPBIN = 256K FT_mod = 6 PKNL = 1 SI = 128K 
       data hash MD5: 128K
       C9 EA 19 4A E9 A9 0F 7E 0E 28 F8 C3 58 20 C4 72>)
(   3,<2022-09-15 09:48:28.097 +0200>,<QO-3>,<fosforo>,<proc1d>,<TopSpin 3.6.4>,
      <apk 
       data hash MD5: 128K
       0C B3 78 C7 AD F6 08 C1 31 39 4A 0E 38 9C 22 10>)
##END=

$$ hash MD5
$$ 09 48 80 FB E8 EB 52 6F 1A EB B3 EE 40 F3 02 AF
