# Supplementary material for: Brønsted Acid-Catalyzed Synthesis of 4-Functionalized Tetrahydrocarbazol-1-ones from 1,4-Dicarbonylindole Derivatives
Source: J Org Chem. 2023 Dec 12;89(1):505–20. doi: 10.1021/acs.joc.3c02248 (PMC10777410; doi:10.1021/acs.joc.3c02248)
Supplement: Supplementary file 2 — jo3c02248_si_002.zip [file jo3c02248_si_002.zip › 10a/13C NMR/shimvalues]

# Thu Sep 15 09:47:13 2022
#$$PROBEIDENTIFIER=Z104275_0392
#$$PROBENAME=PA BBO 300S1 BBF-H-D-05 Z
#$$SHIMID=313232
#
# Active Shim Gradients
#
Z           		-2805           
Z2          		-969            
Z3          		-871            
Z4          		-809            
Z5          		-1833           
Z6          		-14422          
X           		-70             
XZ          		-4005           
XZ2         		11522           
XZ3         		-1593           
Y           		-2138           
YZ          		1443            
YZ2         		-4967           
YZ3         		-1950           
XY          		618             
XYZ         		-4543           
(X2-Y2)     		514             
(X2-Y2)Z    		-2001           
X3          		6040            
Y3          		4224            
#
# Lock Parameter
#
FIELD		5601.290
LOCKPHASE		59.657  
LOCKPOWER		-30.000 
LOCKGAIN		115.226 
LOCKDC		-75.000 
LOCKSHIFT		7.240   
LOOPGAIN		-12.000 
LOOPTIME		0.400   
LOOPFILTER		100.000 
#
IEEE64_VERSION_CODE 1
#
# Shim currents 
#
SHIM_SETTING [1 ]  -1360.65288562  
SHIM_SETTING [2 ]  -479.43536027   
SHIM_SETTING [3 ]  -458.21077750   
SHIM_SETTING [4 ]  -425.38153321   
SHIM_SETTING [5 ]  -964.24438759   
SHIM_SETTING [6 ]  -36.82000000    
SHIM_SETTING [7 ]  -2106.82299994  
SHIM_SETTING [8 ]  6060.39899983   
SHIM_SETTING [9 ]  270.11799999    
SHIM_SETTING [10]  325.06499999    
SHIM_SETTING [11]  -1124.58799997  
SHIM_SETTING [12]  758.93999998    
SHIM_SETTING [13]  -2612.39199993  
SHIM_SETTING [14]  -1025.62299997  
SHIM_SETTING [15]  -7585.72044096  
SHIM_SETTING [16]  -1052.49199997  
SHIM_SETTING [17]  -837.70099998   
SHIM_SETTING [18]  -2389.79299993  
SHIM_SETTING [19]  3177.07399991   
SHIM_SETTING [20]  2221.68999994   
