# Supplementary material for: Brønsted Acid-Catalyzed Synthesis of 4-Functionalized Tetrahydrocarbazol-1-ones from 1,4-Dicarbonylindole Derivatives
Source: J Org Chem. 2023 Dec 12;89(1):505–20. doi: 10.1021/acs.joc.3c02248 (PMC10777410; doi:10.1021/acs.joc.3c02248)
Supplement: Supplementary file 2 — jo3c02248_si_002.zip [file jo3c02248_si_002.zip › 10a/1H NMR/audita.txt]

##TITLE= Audit trail, TopSpin 3.6.4
##JCAMPDX= 5.01
##ORIGIN= Bruker BioSpin GmbH
##OWNER= QO-3
$$ C:/RMN Usuarios/QO-3/Sara/sg-471-f1/1/audita.txt
##AUDIT TRAIL=  $$ (NUMBER, WHEN, WHO, WHERE, PROCESS, VERSION, WHAT)
(   1,<2022-09-15 09:45:38.004 +0200>,<QO-3>,<fosforo>,<go4>,<TopSpin 3.6.4>,
      <created by zg on data set with UUID '410829d6-34ca-11ed-98d3-6805ca5a771a'
       started at 2022-09-15 09:44:39.788 +0200,
       POWCHK enabled, PULCHK disabled,
       completed at 2022-09-15 09:45:37.982 +0200

       configuration hash MD5:
       F6 7F 6B 3A 03 AA 84 1F 28 79 14 E5 A1 7C 39 39
       data hash MD5: 30046
       BC 40 44 AE EC A8 F1 E6 52 C5 09 BA 75 BC 6A F3
>)
##END=

$$ hash MD5
$$ 6D E6 ED 93 A9 EB 0D B5 4A 46 36 3F 37 89 3C B1
