# Supplementary material for: Brønsted Acid-Catalyzed Synthesis of 4-Functionalized Tetrahydrocarbazol-1-ones from 1,4-Dicarbonylindole Derivatives
Source: J Org Chem. 2023 Dec 12;89(1):505–20. doi: 10.1021/acs.joc.3c02248 (PMC10777410; doi:10.1021/acs.joc.3c02248)
Supplement: Supplementary file 2 — jo3c02248_si_002.zip [file jo3c02248_si_002.zip › 10a/1H NMR/topshimreport]

New TopShim run:

version = topshim 2.0.0
date = 2022-09-15
time = 09:40:25.969
command = topshim 

FINE SHIMMING

Parameters:

probe = Z104275_0392
solvent = CDCl3
shim nucleus = 2H
nucleus optimised for = 1H
o1p (from lock) = 7.24 ppm

Results:


1D Shimming:
Iteration  1: FWHM Before= 1.5 Hz, Target= 0.4 Hz, After= 1.1 Hz
Iteration  2: FWHM Before= 1.1 Hz, Target= 0.2 Hz, After= 0.5 Hz
Iteration  3: FWHM Before= 0.5 Hz, Target= 0.3 Hz, After= 0.4 Hz
Iteration  4: FWHM Before= 0.4 Hz, Target= 0.3 Hz, After= 1.2 Hz
Iteration  5: FWHM Before= 1.2 Hz, Target= 0.3 Hz, After= 0.4 Hz
Iteration  6: FWHM Before= 0.4 Hz, Target= 0.3 Hz, After= 0.6 Hz
Iteration  7: FWHM Before= 0.6 Hz, Target= 0.4 Hz, After= 0.4 Hz
Slow convergence detected. Shimming was aborted.
Using the best result as the final shim state.

Lineshape quality factor (1D spectrum, spinning) = 0.498

shim changes: 
Z	-168
Z2	+450
Z3	-317
Z4	+6112
Z5	-5544
Z6	+2845

duration = 4 min 0 sec
completed successfully
finished Thu Sep 15 09:44:24 2022


========================================================================
