# Supplementary material for: Brønsted Acid-Catalyzed Synthesis of 4-Functionalized Tetrahydrocarbazol-1-ones from 1,4-Dicarbonylindole Derivatives
Source: J Org Chem. 2023 Dec 12;89(1):505–20. doi: 10.1021/acs.joc.3c02248 (PMC10777410; doi:10.1021/acs.joc.3c02248)
Supplement: Supplementary file 2 — jo3c02248_si_002.zip [file jo3c02248_si_002.zip › 10b/13C NMR/pdata/1/auditp.txt]

##TITLE= Audit trail, TopSpin 3.6.4
##JCAMPDX= 5.01
##ORIGIN= Bruker BioSpin GmbH
##OWNER= QO-3
$$ C:\RMN Usuarios\QO-3\Sara/sg-654-f1/2/pdata/1/auditp.txt
##AUDIT TRAIL=  $$ (NUMBER, WHEN, WHO, WHERE, PROCESS, VERSION, WHAT)
(   1,<2023-01-31 11:13:34.912 +0100>,<QO-3>,<fosforo>,<go4>,<TopSpin 3.6.4>,
      <acquisition in progress>)
(   2,<2023-01-31 11:19:00.062 +0100>,<QO-3>,<fosforo>,<proc1d>,<TopSpin 3.6.4>,
      <Start of raw data processing
       ft FT_mod = 6 PKNL = 1 SI = 32K 
       data hash MD5: 32K
       A9 40 B3 88 DF 46 E8 A0 4D 30 7B 09 C0 14 47 C4>)
(   3,<2023-01-31 11:19:02.499 +0100>,<QO-3>,<fosforo>,<proc1d>,<TopSpin 3.6.4>,
      <apk 
       data hash MD5: 32K
       AB C4 6A 4C 63 47 AE C2 20 A8 9F E8 3B 8F 50 65>)
##END=

$$ hash MD5
$$ 0A 98 A7 06 4A 99 16 7A 29 90 0D B6 09 A8 54 BC
