# Supplementary material for: Brønsted Acid-Catalyzed Synthesis of 4-Functionalized Tetrahydrocarbazol-1-ones from 1,4-Dicarbonylindole Derivatives
Source: J Org Chem. 2023 Dec 12;89(1):505–20. doi: 10.1021/acs.joc.3c02248 (PMC10777410; doi:10.1021/acs.joc.3c02248)
Supplement: Supplementary file 2 — jo3c02248_si_002.zip [file jo3c02248_si_002.zip › 10b/1H NMR/audita.txt]

##TITLE= Audit trail, TopSpin 3.6.4
##JCAMPDX= 5.01
##ORIGIN= Bruker BioSpin GmbH
##OWNER= QO-3
$$ C:/RMN Usuarios/QO-3/Sara/sg-564-f1/4/audita.txt
##AUDIT TRAIL=  $$ (NUMBER, WHEN, WHO, WHERE, PROCESS, VERSION, WHAT)
(   1,<2023-02-01 09:48:33.936 +0100>,<QO-3>,<fosforo>,<go4>,<TopSpin 3.6.4>,
      <created by zg on data set with UUID '13088f98-a20d-11ed-9962-6805ca5a771a'
       started at 2023-02-01 09:47:35.658 +0100,
       POWCHK enabled, PULCHK disabled,
       completed at 2023-02-01 09:48:33.921 +0100

       configuration hash MD5:
       7F 7F 12 35 00 FB BE 18 55 64 13 97 11 A5 4E 42
       data hash MD5: 30046
       EE 65 17 23 12 41 22 AE 65 E8 86 73 92 B4 A6 A5
>)
##END=

$$ hash MD5
$$ 97 5D 29 F3 91 F8 AA 89 16 C3 E5 42 ED B4 9B F4
