# Supplementary material for: Brønsted Acid-Catalyzed Synthesis of 4-Functionalized Tetrahydrocarbazol-1-ones from 1,4-Dicarbonylindole Derivatives
Source: J Org Chem. 2023 Dec 12;89(1):505–20. doi: 10.1021/acs.joc.3c02248 (PMC10777410; doi:10.1021/acs.joc.3c02248)
Supplement: Supplementary file 2 — jo3c02248_si_002.zip [file jo3c02248_si_002.zip › 10c/13C NMR/audita.txt]

##TITLE= Audit trail, TopSpin 3.6.4
##JCAMPDX= 5.01
##ORIGIN= Bruker BioSpin GmbH
##OWNER= QO-3
$$ C:/RMN Usuarios/QO-3/Sara/sg-499-f1/2/audita.txt
##AUDIT TRAIL=  $$ (NUMBER, WHEN, WHO, WHERE, PROCESS, VERSION, WHAT)
(   1,<2022-10-11 09:26:16.125 +0200>,<QO-3>,<fosforo>,<go4>,<TopSpin 3.6.4>,
      <created by zg on data set with UUID 'a8e9051e-4935-11ed-8c88-6805ca5a771a'
       started at 2022-10-11 09:23:53.600 +0200,
       POWCHK enabled, PULCHK disabled,
       terminated by command 'halt'
       configuration hash MD5:
       F6 7F 6B 3A 03 AA 84 1F 28 79 14 E5 A1 7C 39 39
       data hash MD5: 21424
       7E E5 DF 58 45 AC F0 63 2B 99 76 DE 0A 37 51 9B
>)
##END=

$$ hash MD5
$$ CF 2D 1F 19 42 25 81 A1 4E 89 40 E3 8A 3B 3D 78
