# Supplementary material for: Brønsted Acid-Catalyzed Synthesis of 4-Functionalized Tetrahydrocarbazol-1-ones from 1,4-Dicarbonylindole Derivatives
Source: J Org Chem. 2023 Dec 12;89(1):505–20. doi: 10.1021/acs.joc.3c02248 (PMC10777410; doi:10.1021/acs.joc.3c02248)
Supplement: Supplementary file 2 — jo3c02248_si_002.zip [file jo3c02248_si_002.zip › 10c/13C NMR/pdata/1/auditp.txt]

##TITLE= Audit trail, TopSpin 3.6.4
##JCAMPDX= 5.01
##ORIGIN= Bruker BioSpin GmbH
##OWNER= QO-3
$$ C:\RMN Usuarios\QO-3\Sara/sg-499-f1/2/pdata/1/auditp.txt
##AUDIT TRAIL=  $$ (NUMBER, WHEN, WHO, WHERE, PROCESS, VERSION, WHAT)
(   1,<2022-10-11 09:23:53.600 +0200>,<QO-3>,<fosforo>,<go4>,<TopSpin 3.6.4>,
      <acquisition in progress>)
(   2,<2022-10-11 09:26:06.048 +0200>,<QO-3>,<fosforo>,<proc1d>,<TopSpin 3.6.4>,
      <Start of raw data processing
       ft ME_mod = 2 NCOEF = 4096 LPBIN = 256K FT_mod = 6 PKNL = 1 SI = 128K 
       data hash MD5: 128K
       04 C1 B1 8B 6F E6 7D 92 0D DE FF A9 BD B7 48 DC>)
(   3,<2022-10-11 09:26:08.188 +0200>,<QO-3>,<fosforo>,<proc1d>,<TopSpin 3.6.4>,
      <apk 
       data hash MD5: 128K
       D0 5D 02 C0 F8 B0 E0 A2 E3 EF BB 91 B4 99 29 02>)
##END=

$$ hash MD5
$$ C4 12 16 8E E1 7F 9A 62 0B 7A 95 39 F7 49 85 80
