# Supplementary material for: Brønsted Acid-Catalyzed Synthesis of 4-Functionalized Tetrahydrocarbazol-1-ones from 1,4-Dicarbonylindole Derivatives
Source: J Org Chem. 2023 Dec 12;89(1):505–20. doi: 10.1021/acs.joc.3c02248 (PMC10777410; doi:10.1021/acs.joc.3c02248)
Supplement: Supplementary file 2 — jo3c02248_si_002.zip [file jo3c02248_si_002.zip › 10c/1H NMR/pdata/1/auditp.txt]

##TITLE= Audit trail, TopSpin 3.6.4
##JCAMPDX= 5.01
##ORIGIN= Bruker BioSpin GmbH
##OWNER= QO-3
$$ C:\RMN Usuarios\QO-3\Sara/sg-499-f1/1/pdata/1/auditp.txt
##AUDIT TRAIL=  $$ (NUMBER, WHEN, WHO, WHERE, PROCESS, VERSION, WHAT)
(   1,<2022-10-11 09:22:54.945 +0200>,<QO-3>,<fosforo>,<go4>,<TopSpin 3.6.4>,
      <acquisition in progress>)
(   2,<2022-10-11 09:23:16.324 +0200>,<QO-3>,<fosforo>,<proc1d>,<TopSpin 3.6.4>,
      <Start of raw data processing
       ft FT_mod = 6 PKNL = 1 SI = 64K 
       data hash MD5: 64K
       D4 8E 9A 11 33 43 68 7E 1F CA FD 35 4C D1 1B 87>)
(   3,<2022-10-11 09:23:19.090 +0200>,<QO-3>,<fosforo>,<proc1d>,<TopSpin 3.6.4>,
      <apk 
       data hash MD5: 64K
       29 C1 85 68 46 4E 96 05 BA 28 D9 DF C9 35 19 BA>)
##END=

$$ hash MD5
$$ D6 47 30 86 B0 A4 C8 F8 D0 C1 1C 99 3B 5C B2 33
