# Supplementary material for: Brønsted Acid-Catalyzed Synthesis of 4-Functionalized Tetrahydrocarbazol-1-ones from 1,4-Dicarbonylindole Derivatives
Source: J Org Chem. 2023 Dec 12;89(1):505–20. doi: 10.1021/acs.joc.3c02248 (PMC10777410; doi:10.1021/acs.joc.3c02248)
Supplement: Supplementary file 2 — jo3c02248_si_002.zip [file jo3c02248_si_002.zip › 10c/1H NMR/topshimreport]

New TopShim run:

version = topshim 2.0.0
date = 2022-10-11
time = 09:20:59.511
command = topshim 

FINE SHIMMING

Parameters:

probe = Z104275_0392
solvent = CDCl3
shim nucleus = 2H
nucleus optimised for = 1H
o1p (from lock) = 7.24 ppm

Results:


1D Shimming:
Iteration  1: FWHM Before= 1.4 Hz, Target= 0.4 Hz, After= 0.8 Hz
Iteration  2: FWHM Before= 0.8 Hz, Target= 0.4 Hz, After= 0.4 Hz
Iteration  3: FWHM Before= 0.4 Hz, Target= 0.4 Hz
Shim succeeded

Lineshape quality factor (1D spectrum, spinning) = 0.519

shim changes: 
Z	+90
Z2	-110
Z3	-415
Z4	-686
Z5	+469
Z6	+6879

duration = 1 min 41 sec
completed successfully
finished Tue Oct 11 09:22:40 2022


========================================================================
