# Supplementary material for: Brønsted Acid-Catalyzed Synthesis of 4-Functionalized Tetrahydrocarbazol-1-ones from 1,4-Dicarbonylindole Derivatives
Source: J Org Chem. 2023 Dec 12;89(1):505–20. doi: 10.1021/acs.joc.3c02248 (PMC10777410; doi:10.1021/acs.joc.3c02248)
Supplement: Supplementary file 2 — jo3c02248_si_002.zip [file jo3c02248_si_002.zip › 10d/1H NMR/audita.txt]

##TITLE= Audit trail, TopSpin 3.6.4
##JCAMPDX= 5.01
##ORIGIN= Bruker BioSpin GmbH
##OWNER= QO-3
$$ C:/RMN Usuarios/QO-3/Sara/sg-511 ex caracterizar/1/audita.txt
##AUDIT TRAIL=  $$ (NUMBER, WHEN, WHO, WHERE, PROCESS, VERSION, WHAT)
(   1,<2022-12-05 09:37:24.488 +0100>,<QO-3>,<fosforo>,<go4>,<TopSpin 3.6.4>,
      <created by zg on data set with UUID 'e8128c3e-7477-11ed-8d50-6805ca5a771a'
       started at 2022-12-05 09:36:26.243 +0100,
       POWCHK enabled, PULCHK disabled,
       completed at 2022-12-05 09:37:24.472 +0100

       configuration hash MD5:
       F6 7F 6B 3A 03 AA 84 1F 28 79 14 E5 A1 7C 39 39
       data hash MD5: 30046
       FD AB 06 EE 8F 66 5E 67 C1 EA 92 20 79 10 F4 2D
>)
##END=

$$ hash MD5
$$ BC 5F 06 EE 15 AB 93 10 A5 B1 95 71 2B 7D F2 DB
