# Supplementary material for: Brønsted Acid-Catalyzed Synthesis of 4-Functionalized Tetrahydrocarbazol-1-ones from 1,4-Dicarbonylindole Derivatives
Source: J Org Chem. 2023 Dec 12;89(1):505–20. doi: 10.1021/acs.joc.3c02248 (PMC10777410; doi:10.1021/acs.joc.3c02248)
Supplement: Supplementary file 2 — jo3c02248_si_002.zip [file jo3c02248_si_002.zip › 10e/13C NMR/pdata/1/auditp.txt]

##TITLE= Audit trail, TopSpin 3.6.4
##JCAMPDX= 5.01
##ORIGIN= Bruker BioSpin GmbH
##OWNER= QO-3
$$ C:\RMN Usuarios\QO-3\Sara/sg-559-recolf1/2/pdata/1/auditp.txt
##AUDIT TRAIL=  $$ (NUMBER, WHEN, WHO, WHERE, PROCESS, VERSION, WHAT)
(   1,<2023-01-18 13:13:08.411 +0100>,<QO-3>,<fosforo>,<go4>,<TopSpin 3.6.4>,
      <acquisition in progress>)
(   2,<2023-01-18 13:23:06.250 +0100>,<QO-3>,<fosforo>,<proc1d>,<TopSpin 3.6.4>,
      <Start of raw data processing
       ft FT_mod = 6 PKNL = 1 SI = 32K 
       data hash MD5: 32K
       99 4C 8F DE B0 FA 61 2B 4C FF FD F5 AE 31 37 A5>)
(   3,<2023-01-18 13:23:07.265 +0100>,<QO-3>,<fosforo>,<proc1d>,<TopSpin 3.6.4>,
      <apk 
       data hash MD5: 32K
       DE C8 F4 7E 5A 15 C9 BF 02 D0 DB 3F BE A6 EF 8C>)
##END=

$$ hash MD5
$$ 81 07 FE E2 28 A3 BA B6 C1 6A DA AE B7 E8 7C 91
