# Supplementary material for: Brønsted Acid-Catalyzed Synthesis of 4-Functionalized Tetrahydrocarbazol-1-ones from 1,4-Dicarbonylindole Derivatives
Source: J Org Chem. 2023 Dec 12;89(1):505–20. doi: 10.1021/acs.joc.3c02248 (PMC10777410; doi:10.1021/acs.joc.3c02248)
Supplement: Supplementary file 2 — jo3c02248_si_002.zip [file jo3c02248_si_002.zip › 10e/13C NMR/scon2]

##TITLE= Parameter file, TopSpin 3.6.4
##JCAMPDX= 5.0
##DATATYPE= Parameter Values
##NPOINTS= 1	$$ modification sequence number
##ORIGIN= Bruker BioSpin GmbH
##OWNER= QO-3
$$ 2023-01-18 13:13:08.333 +0100  QO-3@fosforo
$$ C:/RMN Usuarios/QO-3/Sara/sg-559-recolf1/2/scon2
$$ process C:\Bruker\TopSpin3.6.4\prog\mod\go4.exe
##$BLKTR= (0..19)
3 3 3 3 3 3 3 3 3 3 3 3 3 3 3 3 3 3 3 3
##$DE1= 4.5
##$DEADC= 0.5
##$DEPA= 4.5
##$DERX= 1.5
##$FILCOR= 0
##$GRADCHAN= 0
##$GRADPRE= (0..1)
10 10
##$HD_BLKTR= (0..19)
1 1 1 1 1 1 1 1 1 1 1 1 1 1 1 1 1 1 1 1
##$HD_DE1= 5
##$HD_DEADC= 0
##$HD_DEPA= 2.5
##$HD_DERX= 0
##END=
